# Supplementary material for: Systematic tissue annotations of genomics samples by modeling unstructured metadata
Source: Nat Commun. 2022 Nov 8;13:6736. doi: 10.1038/s41467-022-34435-x (PMC9643451; doi:10.1038/s41467-022-34435-x)
Supplement: Supplementary file 4 — Source Data [file 41467_2022_34435_MOESM4_ESM.xlsx]

## Sheet: README
Source data files required to reproduce the figures in this paper.
=================================================================
This folder contains the files needed to reproduce each main and supplementary figure.
* Figure 2: NLPMethodPerformanceComparisons.csv
* Figure 3: ExperimentDescriptionNLPPerformanceComparisons.csv
* Figure 4: NLPMLModelCoefficientsTSNE.csv
* Figure 5: NLPMLTissueSpecificDOIDPerformances.csv, NLPMLTissueSpecificGOBPPerformances.csv
* Figure 6: ExpressionComparisonsWithNLPPerformances.csv
* Figure S1: EmbeddingWeightingPerformanceComparisons.csv
* Figure S2: NLPMachineLearningModelPerformanceComparisons.csv
* Figure S3: MethodComparisonEffectSizesAndPValues.csv
* Figure S4: NLPMethodPerformancesByAnatomicalSystem.csv
* Figure S5: NLPMethodPerformanceComparisons.csv
* Figure S6: NLPMethodPerformanceComparisons.csv
* Figure S7: ExperimentDescriptionNLPPerformanceComparisons.csv
* Figure S8: ExperimentDescriptionNLPPerformanceComparisons.csv
* Figure S9: ExpressionMachineLearningModelPerformanceComparisons.csv
* Figure S10: ExpressionComparisonsWithNLPPerformances.csv
* Figure S11: ExpressionComparisonsWithNLPPerformances.csv
* Figure S12: ExpressionModelsPerformancesByAnatomicalSystem.csv

## Sheet: NLPMethodPerformanceComparisons
	Tagger	MetaSRA	NLP-ML	NLP-ML + MetaSRA	N
UBERON:0002346	0.0680840075744534	0.0	0.994914934265363	0.994914934265363	791.0
UBERON:0000485	0.0132552935100705	0.7042398532997529	0.880331445641233	0.9883654034873162	154.0
UBERON:0002365	0.0791013943880186	0.32844481528996805	0.8409465116821192	0.8409849189174491	919.0
UBERON:0000029	0.5582706766917294	0.7823974697932059	0.4966195164252515	0.761721073888872	297.0
UBERON:0012069	0.0016353933551385	0.27873725446667785	0.39605486207427953	0.7619047619047619	19.0
UBERON:0000323	0.0059390600791874	0.40411350249570677	0.2466336151166784	0.48595848595848595	69.0
UBERON:0000160	0.0662602953428268	0.8773751015863784	0.8570724303878109	0.9868699050758005	520.0
CL:0000738	0.2691609845593948	0.533273973907435	0.8594999341373221	0.879672605656079	2941.0
UBERON:0000179	0.108452401446032	0.3813854504532337	0.8493471888025562	0.8833360603805154	1260.0
UBERON:0001042	0.0016400517911091	0.271706234941529	0.24137339316032014	1.0	19.0
UBERON:0019264	0.0213323691584561	0.8142853449796951	0.9950208078335374	1.0	236.0
UBERON:0002384	0.0320192804269237	0.2892503092009634	0.8059390624751129	0.7646133701635851	372.0
UBERON:0001638	0.8728568655388008	0.2851932316774287	0.5651932793099943	0.5545231478035764	47.0
UBERON:0002048	0.792950604343644	0.6236913042152387	0.7405995843243385	0.9701518093202527	691.0
UBERON:0000923	0.0680840075744534	0.06880978708630607	0.9903040229060387	0.9903040229060387	791.0
UBERON:0012274	0.0132552935100705	0.7067906586602278	0.9315128318445204	0.984842105263158	154.0
UBERON:0002372	0.1759259259259259	0.2785624463256042	0.5516240406617662	1.0	19.0
UBERON:0000451	1.0	0.4892653642653643	0.531147600850127	0.531147600850127	104.0
UBERON:0016526	0.0162704510530597	0.46125153937422303	1.0	0.9633805012193865	180.0
CL:2000064	0.1148467511974563	0.1788230972898262	0.5586198260936666	0.636880695658884	93.0
UBERON:0002020	0.0203133069375107	0.7836483240820563	0.9403755335016994	0.9564259441046422	236.0
UBERON:0002728	1.0	1.0	0.8806980056980057	1.0	64.0
UBERON:0000945	0.3017042714963284	0.29461749188311687	0.42640603532597526	0.42640603532597526	52.0
UBERON:0001870	0.0094007050528789	0.4057141660082837	0.5824376870091675	0.5824376870091675	104.0
CL:0000542	0.1129584582681359	0.10119479457771867	0.697279488839686	0.6960522492378721	1071.0
UBERON:0002107	0.6687644757110791	0.46705908259687084	0.9196286549167236	0.93531512459287	816.0
UBERON:0001264	0.9489075747592884	0.9924378364521917	0.3367303226573341	1.0	97.0
CL:0000766	0.0191239975323874	0.6917235642786971	0.863642761889597	0.895042609996913	217.0
UBERON:0002368	0.0724737476329833	0.4579544923757434	0.8595134868757904	0.8854976049343708	842.0
UBERON:0007592	0.0132552935100705	0.8293782189033839	0.9657988267770877	1.0	154.0
UBERON:0004815	0.0113832355984822	1.0	0.9672619768724353	1.0	132.0
CL:0000084	0.6158694316135654	0.17798271872196733	0.4722568058788035	0.6228515688850654	308.0
CL:0002087	0.2418660698915476	0.48134797399338664	0.7866061922016293	0.8680644884265958	2808.0
UBERON:0000956	0.0213323691584561	0.889391842075906	1.0	1.0	236.0
UBERON:0004804	0.0053614666205465	0.0	0.28311765376237197	0.28311765376237197	62.0
CL:0002321	0.0019796866930624	1.0	1.0	1.0	23.0
UBERON:0005906	0.0567223274229643	0.0	0.8143929162447587	0.8143929162447587	659.0
CL:0000057	0.7156882086818392	0.9084176146811822	0.7581421057852229	0.927361000180549	108.0
UBERON:0006955	0.0043237634036665	0.0	0.2580659434819812	0.2580659434819812	50.0
UBERON:0000992	0.8978393501692911	0.9299038770140136	0.7104418469299841	0.91410807312904	346.0
UBERON:0000955	0.8448957309951319	0.5452079490344348	0.9902320075784251	0.995521567451392	791.0
CL:0002553	0.0028839221341023	0.5037089822024472	0.39483334389699604	0.7247585546373556	32.0
UBERON:0011300	0.0213323691584561	0.8869522141229096	1.0	1.0	236.0
UBERON:0004765	0.0265966603546221	0.10546044924590445	0.44808139919760814	0.5339093560201805	309.0
CL:0000842	0.7527333405308734	0.7501148133828089	0.875991483886186	0.9779042500379699	1737.0
UBERON:0000178	0.3953686720939799	0.3805620554875392	0.9579388681673757	0.9609516978581965	1260.0
UBERON:0000055	0.1172529938904172	0.2111196495549855	0.4472891994798077	0.624955665598677	53.0
CL:0000451	1.0	0.6337510442773601	0.12818755051585598	1.0	67.0
UBERON:0001049	0.0680840075744534	0.0	0.9997606631662727	0.9997606631662727	791.0
UBERON:0005291	0.0680840075744534	0.05046696399923014	0.9973315742376201	0.9963760309520137	791.0
UBERON:0000948	0.1511201829673167	0.8688405797101448	0.7371304652002718	1.0	112.0
UBERON:0016525	0.0094007050528789	0.4057141660082837	0.7785915448560853	0.7785915448560853	104.0
UBERON:0018254	0.0256498536753313	0.9803755224548591	1.0	1.0	298.0
UBERON:0004537	0.0040454467206059	0.16297868325661857	0.6219761165822151	0.5342545348077123	47.0
UBERON:0001155	0.7577189461985918	0.8778243493384735	0.9864329101392766	0.9943010189629579	506.0
UBERON:0001134	0.4735893504755985	0.46672454254147466	1.0	1.0	298.0
UBERON:0000490	0.0137717335169564	0.4566403143256932	0.7923896584679945	0.821302495526908	160.0
UBERON:0001474	0.0789131809717357	0.10521121142487042	0.5159933216827108	0.5784057703444088	309.0
UBERON:0004802	0.0132552935100705	0.8330978057990125	0.8846358256091783	1.0	154.0
UBERON:0011821	0.0207436736099156	0.8795096273405825	1.0	1.0	241.0
CL:0000786	1.0	0.34096803392228286	0.7511032656663725	1.0	388.0
CL:0000945	0.04872491455613	0.11492553069983993	0.6418174211575222	0.7906053925552834	556.0
UBERON:0003914	0.0680840075744534	0.0	0.9614513015110067	0.9614513015110067	791.0
CL:0000037	0.9488141052574898	0.0	0.8372644507872931	0.8372644507872931	211.0
UBERON:0001013	0.8862274807513595	0.8847188665788241	1.0	1.0	241.0
CL:0000763	0.0445859872611464	0.3618066856945308	0.5675079243246941	0.7435523142352859	518.0
UBERON:0000459	0.0071774472500864	0.5971455059158168	0.7130564161582063	0.7130564161582063	83.0
CL:0002620	0.0207491727471059	0.285023775906	0.519538359386416	0.5894147549207063	66.0
CL:0002632	0.0113871635610766	1.0	0.8363321906219301	1.0	132.0
UBERON:0010499	0.0132552935100705	0.8334368033939894	0.8852779357890901	0.9197218960973718	154.0
UBERON:0000922	0.0740230676536409	0.07288255341634824	0.9715594519633737	0.9697281614506427	860.0
UBERON:0002031	0.0113832355984822	1.0	0.8435619451321863	1.0	132.0
UBERON:0000002	0.2139147074904319	0.31540528437080156	0.31347371084640413	0.610190963944579	62.0
CL:0000946	0.0344766305313666	0.34096803392228286	0.7511339138263275	0.9998661653476257	388.0
UBERON:0001744	0.0016353933551385	0.27686339502541585	0.45669710806697106	0.7619047619047619	19.0
UBERON:0010316	0.0680840075744534	0.0701803997305989	0.9942865274525111	0.9942865274525111	791.0
UBERON:0034769	0.0020657600275434	0.2111607238497434	0.27010407440060696	0.8004378283712784	24.0
CL:0002202	0.0113871635610766	1.0	0.6441538454802532	1.0	132.0
UBERON:0007196	0.011361680151489	0.8604617184790726	0.7377684100132191	1.0	132.0
CL:0000081	0.0024100533654673	0.4840933191940615	0.028558429782463104	0.5876551014896834	28.0
UBERON:0010498	0.0132552935100705	0.8293782189033839	0.9951874996024316	1.0	154.0
CL:0002368	0.0113871635610766	0.8393128525321764	0.901041165087225	1.0	132.0
UBERON:0001015	0.0256498536753313	0.9804708388045658	1.0	1.0	298.0
UBERON:0002066	0.8728568655388008	0.4763592901709748	0.6042952691733772	0.6042952691733772	47.0
UBERON:0000310	0.9749727628238156	0.6359258772830778	0.9298026921886893	0.9323392936940544	810.0
UBERON:0001043	0.3464662235505792	0.3336231884057971	0.42495762204311427	0.42495762204311427	29.0
UBERON:0003528	0.0213323691584561	0.8178220063867615	1.0	1.0	236.0
UBERON:0001950	0.0094007050528789	0.4231589216883334	0.7012278061239638	0.4957234127410539	104.0
UBERON:0000991	0.030728180409709	0.9132840819858332	0.5457701947737321	0.9925514338810689	357.0
UBERON:0000993	0.1653001623715063	0.316870954500916	0.5543378012697308	0.6999409780533296	199.0
UBERON:0004807	0.0137717335169564	0.8363692220190581	0.7133354421884602	0.9472856266556885	160.0
UBERON:0000995	0.0125389138706329	0.4584314215779702	0.3273490599549419	0.5062391761521754	145.0
UBERON:0002894	0.0057850492633101	1.0	0.7142857142857143	1.0	64.0
UBERON:0001871	0.0057850492633101	0.9632996632996633	0.46003678552782806	1.0	64.0
UBERON:0002371	0.0877431165525541	0.1152558147121038	0.41092036860386133	0.5283175852044648	309.0
UBERON:0002185	0.2905371671613709	0.8566325237703236	0.7251541367213135	0.9078910701253206	132.0
UBERON:0012275	0.0053365467378206	0.0	0.2401555455013969	0.2401555455013969	62.0
UBERON:0000059	0.0435531072473747	0.8758773817651786	0.9050101592633071	1.0	506.0
CL:0002322	1.0	1.0	0.7222222222222222	1.0	23.0
UBERON:0000483	0.1327808504190107	0.10307056339717233	0.8088785486581511	0.8243679714472784	1360.0
UBERON:0005401	0.0213323691584561	0.8858736245266183	0.9772132683658171	1.0	236.0
UBERON:0006562	0.0016353933551385	0.29547746128215974	0.5372112833403155	1.0	19.0
UBERON:0002199	0.0080908934412119	0.029360260704336144	0.3437832948935162	0.2696305057950307	94.0
UBERON:0001962	0.0016353933551385	0.28738839285714285	0.4784722222222222	1.0	19.0
UBERON:0011215	0.0203133069375107	0.7864400791816744	0.8375100887953295	0.9314659441046423	236.0
UBERON:0016548	0.0203133069375107	0.8614234700427833	0.8531973802683188	0.9854945079883493	236.0
UBERON:0009778	0.0567223274229643	0.0	0.7153105004401272	0.7153105004401272	659.0
UBERON:0011823	0.0207436736099156	0.8835401983686635	1.0	1.0	241.0
CL:0000576	0.6490911179646351	0.6372047021608499	0.6287401125473291	0.9204259633162734	151.0
CL:0000182	0.0123683005038937	0.0	0.15969688133036622	0.15969688133036622	135.0
UBERON:0002049	0.0045618867274918	0.24087827904502118	0.5681943508887171	0.5787568369018365	53.0
UBERON:0012168	0.7582417582417582	0.6304926666372449	0.1973980304052477	0.6923557923557923	69.0
UBERON:0000117	0.0398128296217468	0.8393128525321764	0.8034687022836845	0.9555047287732297	132.0
UBERON:0000065	0.0727319676364262	0.6881936615594813	0.9851303768674136	0.9934514130300652	845.0
UBERON:0000203	0.0213323691584561	0.883911764148133	1.0	1.0	236.0
UBERON:0016529	0.0094007050528789	0.4231589216883334	0.4860379904012306	0.4740144540420932	104.0
UBERON:0001893	0.0213323691584561	0.8756407643148792	0.9949591038406828	1.0	236.0
UBERON:0002530	0.1133136261433187	0.4037060126956387	0.7865640809016137	0.8189193585521737	1192.0
UBERON:0001869	0.0213323691584561	0.8744796872714493	0.9996323529411765	1.0	236.0
CL:0000066	0.1986341308565264	0.08354878059148976	0.31952240603709503	0.31659850683784607	475.0
UBERON:0004801	0.0043282548476454	0.0	0.039894574999804526	0.039894574999804526	50.0
UBERON:0005911	0.0137717335169564	0.8397155180654531	0.9340717739267543	0.9982791139891047	160.0
CL:0002328	1.0	1.0	0.8708703509178429	1.0	132.0
UBERON:0007601	0.0132552935100705	0.8336798306845885	0.977204776702089	1.0	154.0
UBERON:0000473	0.6367079297015603	0.6168730650154798	0.0028570102541522254	0.8269230769230769	11.0
UBERON:0001295	0.6172250399036477	0.5971455059158168	0.7130839754424524	0.7130839754424524	83.0
UBERON:0008895	0.0016353933551385	0.0	0.3670712772536481	0.3670712772536481	19.0
UBERON:0001981	0.0040454467206059	0.1582795496376243	0.7105715047212915	0.7065592201958308	47.0
UBERON:0002385	0.0256498536753313	0.46371177794986895	0.9968938756428237	1.0	298.0
UBERON:0002973	0.0057850492633101	1.0	0.8095238095238094	1.0	64.0
UBERON:0002097	0.0056808400757445	0.1669831455831774	0.6642890856870736	0.7751562436372608	66.0
UBERON:0001558	0.0708383542778447	0.6534343526013531	0.9256359198620381	0.9580037611825126	823.0
UBERON:0003920	0.0040454467206059	0.2810088589149058	0.5428050967034762	0.31780509670347623	47.0
UBERON:0001961	0.0016353933551385	0.28469697914835457	0.2864629688911105	1.0	19.0
UBERON:0000200	0.0057850492633101	1.0	0.7450980392156863	1.0	64.0
UBERON:0002367	1.0	0.9397470706445212	0.6170608018041052	0.8033593244836637	243.0
UBERON:0002036	0.0256498536753313	0.4663593742321989	1.0	1.0	298.0
UBERON:0002113	0.4738058559993749	0.4317716867129072	0.46312552507666427	0.635644799893667	250.0
UBERON:0004725	0.0057850492633101	1.0	0.4521199521199521	1.0	64.0
UBERON:0005366	0.0057850492633101	1.0	0.7044858168453674	1.0	64.0
UBERON:0001735	0.0016400517911091	0.29006801162910606	0.3216782149176796	0.8065476190476191	19.0
UBERON:0008367	0.0060695236343571	0.0	0.04737163422347015	0.04737163422347015	66.0
CL:0008001	0.0181614735754863	0.005198860288998125	0.8578079397159645	0.8578079397159645	211.0
UBERON:0002600	0.0057850492633101	0.5390035916395819	0.48271225374203036	1.0	64.0
UBERON:0001890	0.0213323691584561	0.7783875297672223	1.0	1.0	236.0
UBERON:0019042	0.0071440867619211	0.5985206829889345	0.7173691437452137	0.7267441437452137	83.0
UBERON:0010260	0.0040454467206059	0.4763592901709748	0.4779295720821399	0.4779295720821399	47.0
UBERON:0003889	0.0053614666205465	0.0	0.2177527333476123	0.2177527333476123	62.0
UBERON:0010371	0.0680840075744534	0.0	0.9819188869811194	0.9819188869811194	791.0
UBERON:0011822	0.0207436736099156	0.8834038074438599	1.0	1.0	241.0
CL:0000235	1.0	0.718521372913316	0.46156839385449266	0.8860714285714286	61.0
UBERON:0003975	0.027113100361508	0.43368222173093274	0.22382723487815945	0.22382723487815945	315.0
CL:0002535	0.0043380183931979	0.0	0.04066787031582063	0.04066787031582063	50.0

## Sheet: ExperimentDescriptionNLPPerform
Model	Dataset-Based Prediction	NLP-ML	Sample-and-Dataset-Based Prediction (Sum)	Sample-and-Dataset-Based Prediction (Max)
UBERON:0002346	0.964479584036086	0.994914934265363	0.9756336513529016	0.9757504182626916
UBERON:0000485	0.7475383184640014	0.880331445641233	0.7475383184640014	0.7475383184640014
UBERON:0002365	0.8487259601553471	0.8409465116821192	0.9341949701763456	0.9348558612656144
UBERON:0000029	0.1466662193348645	0.4966195164252515	0.4022088544907792	0.4021865855208744
UBERON:0012069	0.0058585659284988	0.39605486207427953	0.0061993319407298	0.0059026297870387
UBERON:0000323	0.5011649148634741	0.2466336151166784	0.5011649148634741	0.5011649148634741
UBERON:0000160	0.7303376156991417	0.8570724303878109	0.7916828537496413	0.7924674735163585
CL:0000738	0.6976850199889346	0.8594999341373221	0.8016877761857887	0.8022603044732906
UBERON:0000179	0.719470723604212	0.8493471888025562	0.8451888297753898	0.8451060881869711
UBERON:0001042	0.4366400847034269	0.24137339316032014	0.4384833066833467	0.4384559900709653
UBERON:0019264	0.7970494417862839	0.9950208078335374	1.0	1.0
UBERON:0002384	0.8013807573280574	0.8059390624751129	0.9113781509843476	0.8807204771636525
UBERON:0001638	0.892207975200789	0.5651932793099943	0.892207975200789	0.892207975200789
UBERON:0002048	0.8701093860050454	0.7405995843243385	0.92901045792881	0.930804321361118
UBERON:0000923	0.9627054848828612	0.9903040229060387	0.9765167392268956	0.9767024343893134
UBERON:0012274	0.798785808544568	0.9315128318445204	0.798785808544568	0.798785808544568
UBERON:0002372	0.4365364662022285	0.5516240406617662	0.4381670697617381	0.4380648859274968
UBERON:0000451	0.2546760519736984	0.531147600850127	0.4075533433424101	0.4075533433424101
UBERON:0016526	0.5627730955111285	1.0	0.7530737438598682	0.7538702833176216
CL:2000064	0.6510913755201538	0.5586198260936666	0.727046512586001	0.727046512586001
UBERON:0002020	0.4954709001564573	0.9403755335016994	0.8467778631499651	0.8508133261051402
UBERON:0002728	0.344700263554359	0.8806980056980057	0.7039107898701484	0.7039107898701484
UBERON:0000945	0.1039154133384383	0.42640603532597526	0.1373058275446672	0.1373058275446672
UBERON:0001870	0.2459552371356124	0.5824376870091675	0.902834008097166	0.9028340080971656
CL:0000542	0.7964319645023676	0.697279488839686	0.8559556366562215	0.8543499961657093
UBERON:0002107	0.8465734210221689	0.9196286549167236	0.932061260501712	0.9383155781056473
UBERON:0001264	0.2194302018372584	0.3367303226573341	0.3236492544714892	0.3236435590761647
CL:0000766	0.5670466308416742	0.863642761889597	0.7698559958698051	0.7672228451101175
UBERON:0002368	0.807195480957832	0.8595134868757904	0.843542321807281	0.8472357883724309
UBERON:0007592	0.7715847313807559	0.9657988267770877	0.7668102819283914	0.7715847313807559
UBERON:0004815	0.7632770440033847	0.9672619768724353	0.7632556261204996	0.7632556261204996
CL:0000084	0.725869902417571	0.4722568058788035	0.8099953766509337	0.8101445046049424
CL:0002087	0.6250521460473686	0.7866061922016293	0.7042367342310286	0.7090889586620247
UBERON:0000956	0.7988815244407622	1.0	1.0	1.0
UBERON:0004804	0.1317295534660879	0.28311765376237197	0.1987655755793618	0.1672223581231674
CL:0002321	0.0116883893989003	1.0	0.0114911322861652	0.0115152275345878
UBERON:0005906	0.8631008437968497	0.8143929162447587	0.9304114919368623	0.9258031490094362
CL:0000057	0.4409613606355009	0.7581421057852229	0.5400475149678797	0.5133183001287551
UBERON:0006955	0.785305128482126	0.2580659434819812	0.8607625652228558	0.8607519611201258
UBERON:0000992	0.7008449945821267	0.7104418469299841	0.7159554895717165	0.7161179996157718
UBERON:0000955	0.9721554869751146	0.9902320075784251	0.97133981955022	0.9779925299656712
CL:0002553	0.4657643658615555	0.39483334389699604	0.8895138143828093	0.7948818822073328
UBERON:0011300	0.7703528841647329	1.0	0.9891806793059555	0.9891806793059555
UBERON:0004765	0.4051476138131636	0.44808139919760814	0.4527751912175699	0.430466685985128
CL:0000842	0.7276385082290283	0.875991483886186	0.7989258717833401	0.807289271510248
UBERON:0000178	0.735507010183655	0.9579388681673757	0.8714033421380345	0.8716603359792636
UBERON:0000055	0.472072944473634	0.4472891994798077	0.5689939211118769	0.5273734993582697
CL:0000451	0.9531190202831994	0.12818755051585598	0.9542585635128756	0.9531190202831994
UBERON:0001049	0.9408594189033396	0.9997606631662727	0.9549214371919404	0.9549386738461564
UBERON:0005291	0.9504378577788176	0.9973315742376201	0.9625233766589874	0.9626607410849212
UBERON:0000948	0.1556601018086392	0.7371304652002718	0.1557762719059806	0.1556601018086392
UBERON:0016525	0.1835927733581898	0.7785915448560853	0.1835701877126563	0.1835701877126563
UBERON:0018254	0.7240074425422314	1.0	0.7618443742787423	0.7698747520027833
UBERON:0004537	0.9065096251266463	0.6219761165822151	0.9065096251266463	0.9065096251266463
UBERON:0001155	0.8264063472470842	0.9864329101392766	0.8277251192939798	0.8282589599774557
UBERON:0001134	0.740895417224948	1.0	0.7741486902309346	0.7741486902309346
UBERON:0000490	0.800271089118332	0.7923896584679945	0.8002118172124155	0.8002605579968692
UBERON:0001474	0.2009862402582868	0.5159933216827108	0.2531068079916256	0.2355088152719066
UBERON:0004802	0.7703909451020065	0.8846358256091783	0.7703909451020066	0.7703909451020065
UBERON:0011821	0.941668307066546	1.0	0.9622556035874524	0.9442749673495549
CL:0000786	0.8976612480341286	0.7511032656663725	0.9867306201551672	0.9867257525697168
CL:0000945	0.7752911023024753	0.6418174211575222	0.8475798308721444	0.841226931932985
UBERON:0003914	0.9489568407421064	0.9614513015110067	0.9609364996085996	0.9609364996085996
CL:0000037	0.3267537804046188	0.8372644507872931	0.9964469031275124	0.9964525586203392
UBERON:0001013	0.9061990521004688	1.0	0.956723100129638	0.9442749673495549
CL:0000763	0.2999317896921116	0.5675079243246941	0.3807830239204055	0.374147276922667
UBERON:0000459	0.4807874060573132	0.7130564161582063	0.7603813311498422	0.7617971887550201
CL:0002620	0.3315987267956054	0.519538359386416	0.651113065754642	0.6517630659572948
CL:0002632	0.8059614154639103	0.8363321906219301	0.8026988608186839	0.8059614154639103
UBERON:0010499	0.7480172604377366	0.8852779357890901	0.7480172604377368	0.7480172604377366
UBERON:0000922	0.9613031206898758	0.9715594519633737	0.9749087731304238	0.9749461630041926
UBERON:0002031	0.8494522890957066	0.8435619451321863	0.8494490802658053	0.8494522890957066
UBERON:0000002	0.010106051314142	0.31347371084640413	0.1724108819748488	0.1724664520266186
CL:0000946	0.9987956450525098	0.7511339138263275	1.0	0.999398414346868
UBERON:0001744	0.1634998899278008	0.45669710806697106	0.4180476439276305	0.4180476439276305
UBERON:0010316	0.9554748023422704	0.9942865274525111	0.963753872541053	0.964086311857251
UBERON:0034769	0.4977219587914946	0.27010407440060696	0.6843202282771819	0.6843204188948869
CL:0002202	0.7563196298379088	0.6441538454802532	0.756239123182692	0.7563196298379088
UBERON:0007196	0.7403672666992059	0.7377684100132191	0.7403672666992059	0.7403672666992059
CL:0000081	0.0611311277169853	0.028558429782463104	0.1854862441022418	0.0777412560490979
UBERON:0010498	0.7792680797748173	0.9951874996024316	0.7772656261346992	0.7792680797748173
CL:0002368	0.7399640518824055	0.901041165087225	0.7399107783858636	0.7399640518824055
UBERON:0001015	0.7348556744341079	1.0	0.7807229838946597	0.7807229838946598
UBERON:0002066	0.4898581981464792	0.6042952691733772	0.4898345306277819	0.4898581981464792
UBERON:0000310	0.7136496141134517	0.9298026921886893	0.8652157153563637	0.8615412206070492
UBERON:0001043	0.3650375328283821	0.42495762204311427	0.513838583017937	0.5138985040018547
UBERON:0003528	0.8672962226640158	1.0	0.8672962226640158	0.8672962226640158
UBERON:0001950	0.045184555951619	0.7012278061239638	0.1664927271739632	0.1665080853633837
UBERON:0000991	0.7826184739469394	0.5457701947737321	0.799442938881512	0.799115327749129
UBERON:0000993	0.683780032639384	0.5543378012697308	0.8343901480457765	0.8344082196257934
UBERON:0004807	0.7584813822091238	0.7133354421884602	0.7584813822091235	0.7584813822091236
UBERON:0000995	0.5268895435786316	0.3273490599549419	0.7398734708129383	0.7415229662638353
UBERON:0002894	0.3464363547107644	0.7142857142857143	0.5214363547107644	0.5214363547107644
UBERON:0001871	0.2385505772626741	0.46003678552782806	0.4098867841592259	0.4098867841592259
UBERON:0002371	0.3405234677927858	0.41092036860386133	0.3731801895455651	0.3425469650414329
UBERON:0002185	0.7317351807260639	0.7251541367213135	0.6411487915083298	0.7310622892388859
UBERON:0012275	0.1380117138676521	0.2401555455013969	0.2047729084528826	0.204767934064702
UBERON:0000059	0.8774941026453309	0.9050101592633071	0.9075690909059964	0.9076273976207634
CL:0002322	0.005284515435679	0.7222222222222222	0.0032907535912364	0.0033454281024211
UBERON:0000483	0.7393334687012062	0.8088785486581511	0.8098155517447242	0.8164550146583663
UBERON:0005401	0.7893333333333333	0.9772132683658171	0.7893333333333334	0.7893333333333333
UBERON:0006562	0.5611218633933901	0.5372112833403155	0.7895601295770547	0.7895601295770547
UBERON:0002199	0.2953708555081825	0.3437832948935162	0.6044859428563633	0.5470693379861836
UBERON:0001962	0.0276973034481512	0.4784722222222222	0.2468676030488212	0.2468676030488212
UBERON:0011215	0.5896326101804112	0.8375100887953295	0.7786905556940001	0.7812424833495658
UBERON:0016548	0.4528340078473954	0.8531973802683188	0.7031710689380755	0.7024813275972409
UBERON:0009778	0.8342173947800434	0.7153105004401272	0.9555454750039978	0.9576049746792272
UBERON:0011823	0.950959068854988	1.0	0.9534460074891206	0.9534460074891205
CL:0000576	0.404402586817809	0.6287401125473291	0.7675662844891208	0.6987448650118969
CL:0000182	0.4046454317529814	0.15969688133036622	0.6940785140176218	0.675834847241063
UBERON:0002049	0.2543027043977474	0.5681943508887171	0.35572866735749	0.2511051847525193
UBERON:0012168	0.8517810401142959	0.1973980304052477	0.8515429464561265	0.851556308501774
UBERON:0000117	0.751853587309318	0.8034687022836845	0.7105359688651758	0.751853587309318
UBERON:0000065	0.9418821807682404	0.9851303768674136	0.9628454997899222	0.9665047101315664
UBERON:0000203	0.8241206030150754	1.0	1.0	0.9999999999999998
UBERON:0016529	0.0608478803331744	0.4860379904012306	0.200038169684498	0.1875413126600981
UBERON:0001893	0.8155169105670297	0.9949591038406828	0.8322494198062295	0.8322494198062292
UBERON:0002530	0.6746629840580417	0.7865640809016137	0.7820069472763881	0.784406353049787
UBERON:0001869	0.7645628910523652	0.9996323529411765	0.7622391337674478	0.7643810980184276
CL:0000066	0.2909243276745731	0.31952240603709503	0.3899296778792009	0.3266168379781882
UBERON:0004801	0.7838038431188696	0.039894574999804526	0.980207382828702	0.9802077274615706
UBERON:0005911	0.7188767035767972	0.9340717739267543	0.7188494265631366	0.7188767035767972
CL:0002328	0.7645394624850482	0.8708703509178429	0.7356768545591337	0.7630299742734323
UBERON:0007601	0.7917372021503658	0.977204776702089	0.7917372021503658	0.7917372021503658
UBERON:0000473	0.9095295055821372	0.0028570102541522254	0.9094542811839323	0.9094844549390004
UBERON:0001295	0.4632163497654659	0.7130839754424524	0.7937343039704994	0.7937343039704995
UBERON:0008895	0.1478392726257655	0.3670712772536481	0.402165025335148	0.402165025335148
UBERON:0001981	0.699780046735554	0.7105715047212915	0.699780046735554	0.699780046735554
UBERON:0002385	0.6937764231016521	0.9968938756428237	0.7576383862225824	0.7577595452692207
UBERON:0002973	0.4098511340955989	0.8095238095238094	0.7294014389736477	0.7294014389736477
UBERON:0002097	0.30047302867893	0.6642890856870736	0.7643398217098291	0.7714405058725521
UBERON:0001558	0.9021613594392648	0.9256359198620381	0.9619235272906002	0.962427851334079
UBERON:0003920	0.7503475617814194	0.5428050967034762	0.7503475617814194	0.7503475617814194
UBERON:0001961	0.4361276002072298	0.2864629688911105	0.4393149995521841	0.4389319163444845
UBERON:0000200	0.2371791831351659	0.7450980392156863	0.6665115694988023	0.6665115694988023
UBERON:0002367	0.4137116038450436	0.6170608018041052	0.5168234616202644	0.5169960374339531
UBERON:0002036	0.7407335961759781	1.0	0.781510069752702	0.7815100697527019
UBERON:0002113	0.8028407110470045	0.46312552507666427	0.8090297008862657	0.8217258421384285
UBERON:0004725	0.4039480717453278	0.4521199521199521	0.7234983766233766	0.7234983766233767
UBERON:0005366	0.2815483892139214	0.7044858168453674	0.7108807755775577	0.7108807755775577
UBERON:0001735	0.1632964032236599	0.3216782149176796	0.418047889108471	0.418047889108471
UBERON:0008367	0.3043507968257871	0.04737163422347015	0.6937128139925343	0.694807723715122
CL:0008001	0.3029038500714582	0.8578079397159645	0.991626841620958	0.9916326743126948
UBERON:0002600	0.251496643417702	0.48271225374203036	0.6848977953624833	0.7141471551576177
UBERON:0001890	0.8153581679681396	1.0	0.8262273901808785	0.8262273901808784
UBERON:0019042	0.4824482234934629	0.7173691437452137	0.8052255210217312	0.8052255210217313
UBERON:0010260	0.960575719649562	0.4779295720821399	0.960575719649562	0.960575719649562
UBERON:0003889	0.7164817567821556	0.2177527333476123	0.9216807050047552	0.9213676092272984
UBERON:0010371	0.967472670830289	0.9819188869811194	0.9743980293799512	0.974822317100254
UBERON:0011822	0.944274967349555	1.0	0.9534460074891205	0.9534460074891206
CL:0000235	0.388040869337407	0.46156839385449266	0.4647279854574115	0.4444277272232329
UBERON:0003975	0.3867620686661175	0.22382723487815945	0.3918653971397829	0.3913730700125636
CL:0002535	0.5285336385971438	0.04066787031582063	0.6217907248798374	0.5887350094412184

## Sheet: NLPMLModelCoefficientsTSNE
	0	1
UBERON:0001049	-0.07164657	-8.444024
UBERON:0002036	8.18391	7.81116
UBERON:0004537	-1.1910181	1.3329824
UBERON:0002365	-8.784406	7.2085457
UBERON:0000485	-3.2427151	9.764051
UBERON:0002346	0.58332974	-9.88427
UBERON:0002367	4.004132	-9.510644
CL:0002620	-1.332198	5.4727044
UBERON:0000200	-2.34286	-2.8007805
UBERON:0002185	-2.1960163	12.692797
UBERON:0003920	-1.8622075	1.9038615
UBERON:0016525	7.3547144	-6.714562
UBERON:0005291	0.48792386	-8.739142
CL:0000576	3.014749	5.4462867
CL:0000037	1.1093981	3.745922
UBERON:0034769	11.279033	-1.0535738
CL:0000842	3.9853024	2.6535761
UBERON:0008895	9.853375	-0.57418114
CL:0000057	-2.9263341	5.835497
UBERON:0000945	10.002987	-3.3444133
UBERON:0001638	-1.9648656	1.4131912
UBERON:0006562	8.647541	-1.6892525
CL:0008001	1.1019583	3.7477322
CL:0000066	-3.1669893	-7.459921
UBERON:0002107	-9.448995	7.1825204
UBERON:0001134	8.858138	7.9051547
UBERON:0000002	-6.271813	-5.6760445
UBERON:0000203	2.6636553	-4.9091477
UBERON:0005366	-2.7431304	-3.9181664
UBERON:0012275	-8.152384	-6.2159615
UBERON:0008367	10.711239	3.7075775
UBERON:0001295	-10.05417	-1.4865294
CL:0000542	4.7233644	-0.11488426
UBERON:0004807	-0.9373666	10.165357
UBERON:0010498	-2.11344	10.613567
UBERON:0012274	-3.1505995	12.029524
UBERON:0000323	1.282423	0.0064637614
UBERON:0002384	-3.0925748	5.9490995
UBERON:0002031	-2.3034742	9.751949
UBERON:0001042	9.677194	-1.6604908
UBERON:0011215	4.3490868	-4.418655
UBERON:0000992	4.9997387	-10.407017
UBERON:0016548	4.478107	-4.782556
UBERON:0001474	-5.635782	-0.92439634
UBERON:0000473	-7.9500604	1.4909405
UBERON:0002371	-5.5255427	-0.77839094
UBERON:0010371	0.50375456	-9.278606
UBERON:0000451	7.1544013	-7.458538
UBERON:0001870	7.8315554	-7.0239644
CL:0000235	3.9839578	5.8341923
UBERON:0003914	-0.8067754	-9.479724
UBERON:0001013	-5.920515	4.5567017
UBERON:0000956	1.8656768	-5.052796
UBERON:0000065	-11.312386	3.2882357
UBERON:0012168	1.2972547	0.005586
UBERON:0004765	-5.5197444	-0.78279334
UBERON:0000993	-9.78581	-3.5632133
UBERON:0000310	10.728994	3.6842515
UBERON:0016529	7.0476556	-7.021028
UBERON:0000160	-5.1038046	-10.573035
UBERON:0011821	-5.3544006	4.12282
CL:0000182	-10.069051	6.1530185
CL:0002202	-0.732795	12.871209
CL:0000081	2.159598	7.3450985
UBERON:0004801	-7.025477	-5.1129136
UBERON:0000991	5.591274	-10.233163
UBERON:0011823	-5.86167	4.4253907
UBERON:0002600	-2.2285829	-2.4296162
CL:0002322	-7.153083	1.3880007
UBERON:0003975	-7.3757277	-7.366487
UBERON:0000117	-0.38282055	11.895085
UBERON:0006955	-7.017982	-5.0668726
CL:0000945	6.7040744	4.4726715
UBERON:0000948	11.524355	-2.4840965
CL:0002535	-6.984678	-5.103566
UBERON:0001893	2.3110728	-5.929982
UBERON:0000459	-10.066075	-1.4685558
UBERON:0001155	-5.325931	-10.390651
UBERON:0007196	-1.4026942	12.315058
UBERON:0002728	-1.9262073	-3.709808
UBERON:0002048	-11.640015	2.4022257
UBERON:0005401	1.8474766	-6.230015
CL:0002087	4.421903	1.7021718
UBERON:0001043	11.055279	-2.2167146
UBERON:0002385	8.176322	7.355638
UBERON:0002113	8.042668	-7.065835
UBERON:0002020	4.4243293	-4.448138
UBERON:0002066	-1.3783642	1.7931074
UBERON:0000179	5.214394	10.249679
UBERON:0001558	-11.256063	3.3140497
UBERON:0000922	-0.34582067	-10.680005
UBERON:0001981	-1.9925163	0.8747148
UBERON:0001961	8.405071	-1.1369225
UBERON:0004815	-1.6054127	11.1777315
UBERON:0004804	-8.27442	-6.1527743
UBERON:0002368	-9.501049	7.3683543
UBERON:0000055	-3.1674695	1.5130839
UBERON:0000178	5.212037	10.244201
UBERON:0002372	9.84658	-1.166267
UBERON:0007592	-3.6398854	11.450448
CL:0000786	6.921166	3.757186
UBERON:0002049	-3.1862853	1.5375061
CL:0000084	4.747625	-0.31985533
UBERON:0001735	9.16877	-1.9809853
UBERON:0000029	-11.054552	4.422574
UBERON:0016526	0.14190486	-5.194452
CL:0000451	7.114725	2.8842661
UBERON:0002973	-2.8553395	-3.3960752
UBERON:0000483	-2.8289292	-7.677738
UBERON:0001015	8.4866495	8.020848
UBERON:0011300	2.534693	-6.547747
UBERON:0000955	-0.15846303	-9.708181
CL:0002632	-1.6275785	13.059749
UBERON:0003889	-8.3369255	-5.8292203
UBERON:0009778	-12.008113	1.9320135
UBERON:0011822	-5.660353	4.193347
UBERON:0004802	-2.8319924	11.281366
UBERON:0018254	8.819958	7.45601
UBERON:0007601	-2.7285416	10.643983
UBERON:0002530	-9.084068	8.100689
CL:0002321	-7.2085776	1.3958457
CL:0000738	4.464452	1.6775631
UBERON:0000490	-0.9819964	9.567172
CL:2000064	4.82707	-10.689092
CL:0002368	-0.9742243	11.836935
CL:0002328	-2.1684256	11.671924
UBERON:0003528	1.9503117	-4.6461525
UBERON:0012069	9.2853365	-0.36794743
CL:0000946	6.916048	3.7666569
UBERON:0002199	-1.4270059	6.256021
UBERON:0010316	-0.22622383	-9.18868
UBERON:0001871	-1.2170924	-2.7607174
CL:0000766	3.171196	5.7412934
UBERON:0001869	2.9039793	-5.697423
UBERON:0010260	-1.4700693	0.91534656
UBERON:0019042	-10.102392	-1.4364387
UBERON:0001264	-7.66991	6.8090177
UBERON:0001962	8.694188	-0.5392549
UBERON:0010499	-3.535437	10.702004
CL:0002553	-3.8366787	4.8144817
UBERON:0002097	-1.3119601	5.460055
UBERON:0019264	3.1296372	-6.2234993
UBERON:0004725	-1.3435174	-2.811025
UBERON:0001890	2.437838	-4.4825673
UBERON:0001744	9.135959	-1.1145132
UBERON:0002894	-2.1792383	-3.9862752
UBERON:0000995	-9.778935	-3.591417
UBERON:0005911	-0.30577505	10.239054
UBERON:0000059	-5.402082	-10.348637
UBERON:0001950	7.686882	-7.32235
CL:0000763	2.4629872	6.8473377
UBERON:0005906	-11.981647	2.0024905
UBERON:0000923	-0.6696035	-8.698157

## Sheet: NLPMLTissueSpecificDOIDPerforma
	log2(auprc/prior)
skin of body (6)	2.18543
brain (29)	0.670921
liver (2)	0.671976
lung (1)	1.02647
blood (3)	1.94704
testis (5)	1.06767
skeletal muscle tissue (8)	1.6622
ovary (2)	0.919169

## Sheet: NLPMLTissueSpecificGOBPPerforma
	log2(auprc/prior)
brain (253)	2.2381945131974055
liver (17)	5.061647600726069
ovary (10)	2.944667713220163
muscle tissue (187)	2.276466052712679
breast (8)	3.1360206572249125
skin of body (53)	3.514555900292919
prostate gland (1)	6.337034987277571
pancreas (18)	4.597588830838935
blood (681)	0.4069003839552168
testis (22)	4.1053829637597286
skeletal muscle tissue (54)	3.5935867334683733
adipose tissue (19)	5.467229782599705
kidney (56)	3.7798240985497324
uterus (10)	5.554398705983591
stomach (13)	1.396755164630841
heart (188)	2.0136742803803935
lung (20)	1.4716789955243101
esophagus (2)	1.0339936320675165
colon (8)	6.003095921161107

## Sheet: ExpressionComparisonsWithNLPPer
	TAGGER	MetaSRA	NLP-ML	Expression	Expression + NLP-ML	Expression + NLP-ML + MetaSRA	N
UBERON:0002346	0.0680840075744534	0.0	0.994914934265363	0.9761328102851445	0.9953636864908413	0.9953636864908413	791.0
UBERON:0000485	0.0132552935100705	0.7042398532997529	0.880331445641233	0.6603267751039059	0.8362890430033338	0.8562817740803605	154.0
UBERON:0002365	0.0791013943880186	0.32844481528996805	0.8409465116821192	0.9177872597513327	0.9239195209590709	0.9536998594761481	919.0
UBERON:0000029	0.5582706766917294	0.7823974697932059	0.4966195164252515	0.9520680445834768	0.8842449577589416	0.9163023270465604	297.0
UBERON:0012069	0.0016353933551385	0.27873725446667785	0.39605486207427953	0.019584204086609276	0.0750710790605228	0.17571523584487977	19.0
UBERON:0000323	0.0059390600791874	0.40411350249570677	0.2466336151166784	0.010880395882395635	0.123195770048823	0.45493996743996745	69.0
UBERON:0000160	0.0662602953428268	0.8773751015863784	0.8570724303878109	0.9590857182534587	0.975649661190482	0.9956564882553762	520.0
CL:0000738	0.2691609845593948	0.533273973907435	0.8594999341373221	0.860058800049566	0.947001495961033	0.9261312913811486	2941.0
UBERON:0000179	0.108452401446032	0.3813854504532337	0.8493471888025562	0.955106856540582	0.9529758033667994	0.9589130983628502	1260.0
UBERON:0001042	0.0016400517911091	0.271706234941529	0.24137339316032014	0.21235785885321917	0.21627828438794577	0.5142284798534799	19.0
UBERON:0019264	0.0213323691584561	0.8142853449796951	0.9950208078335374	1.0	1.0	1.0	236.0
UBERON:0002384	0.0320192804269237	0.2892503092009634	0.8059390624751129	0.893665918804819	0.9254718620819794	0.9111691780262954	372.0
UBERON:0001638	0.8728568655388008	0.2851932316774287	0.5651932793099943	1.0	1.0	1.0	47.0
UBERON:0002048	0.792950604343644	0.6236913042152387	0.7405995843243385	0.8511659844865054	0.7879373920963431	0.9909957496751203	691.0
UBERON:0000923	0.0680840075744534	0.06880978708630607	0.9903040229060387	0.9654431955611955	0.9916309380482445	0.9916309380482445	791.0
UBERON:0012274	0.0132552935100705	0.7067906586602278	0.9315128318445204	0.7064934803208665	0.8106179745196822	0.8642181976621364	154.0
UBERON:0002372	0.1759259259259259	0.2785624463256042	0.5516240406617662	0.12086139274163182	0.29645524827489467	0.5723853964662788	19.0
UBERON:0000451	1.0	0.4892653642653643	0.531147600850127	0.6511959147913349	0.7230113631103858	0.7230113631103858	104.0
UBERON:0016526	0.0162704510530597	0.46125153937422303	1.0	0.9642719117050877	0.9996203135331745	0.9925783869179607	180.0
CL:2000064	0.1148467511974563	0.1788230972898262	0.5586198260936666	0.844819004439843	0.9916151051537645	0.9916151051537645	93.0
UBERON:0002020	0.0203133069375107	0.7836483240820563	0.9403755335016994	0.8955747118539488	0.9043672300388119	0.9731153689578388	236.0
UBERON:0002728	1.0	1.0	0.8806980056980057	0.6956086431029278	0.8361903499819322	1.0	64.0
UBERON:0000945	0.3017042714963284	0.29461749188311687	0.42640603532597526	0.09515599394810895	0.14961421100849387	0.14961421100849387	52.0
UBERON:0001870	0.0094007050528789	0.4057141660082837	0.5824376870091675	0.5182723550439948	0.6596006961840106	0.6596006961840106	104.0
CL:0000542	0.1129584582681359	0.10119479457771867	0.697279488839686	0.8384272370557915	0.8907568503275769	0.8809547921032796	1071.0
UBERON:0002107	0.6687644757110791	0.46705908259687084	0.9196286549167236	0.975264207768786	0.9964112951925082	0.9999943443392493	816.0
UBERON:0001264	0.9489075747592884	0.9924378364521917	0.3367303226573341	0.2461844598160646	0.33340614281654485	1.0	97.0
CL:0000766	0.0191239975323874	0.6917235642786971	0.863642761889597	0.738723649626685	0.8866280766905588	0.8919404658240385	217.0
UBERON:0002368	0.0724737476329833	0.4579544923757434	0.8595134868757904	0.9511327878290243	0.984112220055924	0.9860156490780103	842.0
UBERON:0007592	0.0132552935100705	0.8293782189033839	0.9657988267770877	0.7444908433373293	0.8644861073494695	0.867453972817335	154.0
UBERON:0004815	0.0113832355984822	1.0	0.9672619768724353	0.6754657702625501	0.7974888602513934	0.9959480039715449	132.0
CL:0000084	0.6158694316135654	0.17798271872196733	0.4722568058788035	0.7544221900312198	0.868089044232278	0.8183258192469202	308.0
CL:0002087	0.2418660698915476	0.48134797399338664	0.7866061922016293	0.7992793685968047	0.8247160151721765	0.8873866442818613	2808.0
UBERON:0000956	0.0213323691584561	0.889391842075906	1.0	1.0	1.0	1.0	236.0
UBERON:0004804	0.0053614666205465	0.0	0.28311765376237197	0.2789072264649321	0.3977722708051798	0.3977722708051798	62.0
CL:0002321	0.0019796866930624	1.0	1.0	0.8555555555555555	0.9513888888888888	1.0	23.0
UBERON:0005906	0.0567223274229643	0.0	0.8143929162447587	0.8904756301164755	0.8471134097103865	0.8471134097103865	659.0
CL:0000057	0.7156882086818392	0.9084176146811822	0.7581421057852229	0.9817987761592413	0.9833730158730158	0.9833730158730158	108.0
UBERON:0006955	0.0043237634036665	0.0	0.2580659434819812	0.4919493548666195	0.41833135253739945	0.41833135253739945	50.0
UBERON:0000992	0.8978393501692911	0.9299038770140136	0.7104418469299841	0.7918353694752758	0.9964315889353139	0.9964315889353139	346.0
UBERON:0000955	0.8448957309951319	0.5452079490344348	0.9902320075784251	0.9717587445940377	0.9851704544149523	1.0	791.0
CL:0002553	0.0028839221341023	0.5037089822024472	0.39483334389699604	1.0	1.0	1.0	32.0
UBERON:0011300	0.0213323691584561	0.8869522141229096	1.0	1.0	1.0	1.0	236.0
UBERON:0004765	0.0265966603546221	0.10546044924590445	0.44808139919760814	0.2876679075240812	0.3625215602425516	0.4066384559514772	309.0
CL:0000842	0.7527333405308734	0.7501148133828089	0.875991483886186	0.7118075426666284	0.8651664623998097	0.9783404358686532	1737.0
UBERON:0000178	0.3953686720939799	0.3805620554875392	0.9579388681673757	0.8956492546052607	0.9425244049518227	0.9452880353456287	1260.0
UBERON:0000055	0.1172529938904172	0.2111196495549855	0.4472891994798077	1.0	1.0	1.0	53.0
CL:0000451	1.0	0.6337510442773601	0.12818755051585598	0.9833333333333334	0.8578353811649596	1.0	67.0
UBERON:0001049	0.0680840075744534	0.0	0.9997606631662727	0.9861915174019001	0.9989123633911559	0.9989123633911559	791.0
UBERON:0005291	0.0680840075744534	0.05046696399923014	0.9973315742376201	0.9650343292348416	0.9897839616877878	0.9897839616877878	791.0
UBERON:0000948	0.1511201829673167	0.8688405797101448	0.7371304652002718	1.0	1.0	1.0	112.0
UBERON:0016525	0.0094007050528789	0.4057141660082837	0.7785915448560853	0.720046790033321	0.7680152335833998	0.7680152335833998	104.0
UBERON:0018254	0.0256498536753313	0.9803755224548591	1.0	1.0	1.0	1.0	298.0
UBERON:0004537	0.0040454467206059	0.16297868325661857	0.6219761165822151	0.9859360410831	0.9913690476190478	0.9913690476190478	47.0
UBERON:0001155	0.7577189461985918	0.8778243493384735	0.9864329101392766	0.9917390772359267	0.9963400178020461	0.9993517291466218	506.0
UBERON:0001134	0.4735893504755985	0.46672454254147466	1.0	1.0	1.0	1.0	298.0
UBERON:0000490	0.0137717335169564	0.4566403143256932	0.7923896584679945	0.6107824646939337	0.7229432654424207	0.7403006181245078	160.0
UBERON:0001474	0.0789131809717357	0.10521121142487042	0.5159933216827108	0.2535703009359758	0.41192031448254357	0.4234587225841803	309.0
UBERON:0004802	0.0132552935100705	0.8330978057990125	0.8846358256091783	0.7404248090919433	0.9734557974953042	1.0	154.0
UBERON:0011821	0.0207436736099156	0.8795096273405825	1.0	0.9230794880842319	0.9619577271426335	0.9759551128536905	241.0
CL:0000786	1.0	0.34096803392228286	0.7511032656663725	0.8852428693113699	0.9554347826086956	1.0	388.0
CL:0000945	0.04872491455613	0.11492553069983993	0.6418174211575222	0.5631696412631055	0.5954806786308968	0.7655166370737461	556.0
UBERON:0003914	0.0680840075744534	0.0	0.9614513015110067	0.9609514053024218	0.9741075168782973	0.9741075168782973	791.0
CL:0000037	0.9488141052574898	0.0	0.8372644507872931	0.780314652399074	0.9849049710239424	0.9849049710239424	211.0
UBERON:0001013	0.8862274807513595	0.8847188665788241	1.0	0.9817530904201786	0.9939863976131097	0.9954775133245317	241.0
CL:0000763	0.0445859872611464	0.3618066856945308	0.5675079243246941	0.5310191614217569	0.6435195112175586	0.823685504984967	518.0
UBERON:0000459	0.0071774472500864	0.5971455059158168	0.7130564161582063	0.6948716616149323	0.7483894694566053	0.7508936651548626	83.0
CL:0002620	0.0207491727471059	0.285023775906	0.519538359386416	0.9518197278911564	0.9647619047619047	0.9647619047619047	66.0
CL:0002632	0.0113871635610766	1.0	0.8363321906219301	0.7731894117910739	0.9237335957234969	1.0	132.0
UBERON:0010499	0.0132552935100705	0.8334368033939894	0.8852779357890901	0.5616005796238425	0.7241227104453474	0.8477058414383066	154.0
UBERON:0000922	0.0740230676536409	0.07288255341634824	0.9715594519633737	0.8498276144923803	0.9639483542712164	0.9650038229167558	860.0
UBERON:0002031	0.0113832355984822	1.0	0.8435619451321863	0.7399964279383392	0.7674995827444289	0.9733544070308776	132.0
UBERON:0000002	0.2139147074904319	0.31540528437080156	0.31347371084640413	0.810647031600465	0.8090874205999553	0.8090874205999553	62.0
CL:0000946	0.0344766305313666	0.34096803392228286	0.7511339138263275	0.8026989628618164	0.9632142857142857	1.0	388.0
UBERON:0001744	0.0016353933551385	0.27686339502541585	0.45669710806697106	0.03442496414370508	0.14085988534799057	0.522371649967416	19.0
UBERON:0010316	0.0680840075744534	0.0701803997305989	0.9942865274525111	0.9326652297984784	0.9795203507387169	0.9795203507387169	791.0
UBERON:0034769	0.0020657600275434	0.2111607238497434	0.27010407440060696	0.1412086551862596	0.17588095622949235	0.6786449457683182	24.0
CL:0002202	0.0113871635610766	1.0	0.6441538454802532	0.7465745902559013	0.7532759722142396	1.0	132.0
UBERON:0007196	0.011361680151489	0.8604617184790726	0.7377684100132191	0.7347664714406568	0.830062522497913	1.0	132.0
CL:0000081	0.0024100533654673	0.4840933191940615	0.028558429782463104	0.0017281771095854998	0.016155423844449398	0.5232891166429402	28.0
UBERON:0010498	0.0132552935100705	0.8293782189033839	0.9951874996024316	0.6467900082133704	0.9876404401059936	0.9999999999999998	154.0
CL:0002368	0.0113871635610766	0.8393128525321764	0.901041165087225	0.8022311743183085	0.9062507635571952	0.9977884227320697	132.0
UBERON:0001015	0.0256498536753313	0.9804708388045658	1.0	1.0	1.0	1.0	298.0
UBERON:0002066	0.8728568655388008	0.4763592901709748	0.6042952691733772	0.9875	1.0	1.0	47.0
UBERON:0000310	0.9749727628238156	0.6359258772830778	0.9298026921886893	0.9326685898916676	0.9797973378353012	0.9886561423641134	810.0
UBERON:0001043	0.3464662235505792	0.3336231884057971	0.42495762204311427	0.11749822771252252	0.2886442408706774	0.2886442408706774	29.0
UBERON:0003528	0.0213323691584561	0.8178220063867615	1.0	1.0	1.0	1.0	236.0
UBERON:0001950	0.0094007050528789	0.4231589216883334	0.7012278061239638	0.6821308975823928	0.6677352044288489	0.6132395281096652	104.0
UBERON:0000991	0.030728180409709	0.9132840819858332	0.5457701947737321	0.6385986096875218	0.7470987771724502	0.9919813784794582	357.0
UBERON:0000993	0.1653001623715063	0.316870954500916	0.5543378012697308	0.6768985168972612	0.6477352410102696	0.728823828559592	199.0
UBERON:0004807	0.0137717335169564	0.8363692220190581	0.7133354421884602	0.559343740579986	0.7794134911797859	0.8563962271446016	160.0
UBERON:0000995	0.0125389138706329	0.4584314215779702	0.3273490599549419	0.5941586788460963	0.38615402463678167	0.716124228425782	145.0
UBERON:0002894	0.0057850492633101	1.0	0.7142857142857143	0.7014613900649311	0.738406997282802	1.0	64.0
UBERON:0001871	0.0057850492633101	0.9632996632996633	0.46003678552782806	0.8286206458347557	0.698540378543218	1.0	64.0
UBERON:0002371	0.0877431165525541	0.1152558147121038	0.41092036860386133	0.2143986030401915	0.2834283944588739	0.43292988735652926	309.0
UBERON:0002185	0.2905371671613709	0.8566325237703236	0.7251541367213135	0.6998537234577246	0.6174765842164798	0.9430729344729345	132.0
UBERON:0012275	0.0053365467378206	0.0	0.2401555455013969	0.32558087698794713	0.43712376629993804	0.43712376629993804	62.0
UBERON:0000059	0.0435531072473747	0.8758773817651786	0.9050101592633071	0.9419168632951742	0.9697838123931104	0.9999276661577318	506.0
CL:0002322	1.0	1.0	0.7222222222222222	0.8972222222222221	0.9833333333333334	1.0	23.0
UBERON:0000483	0.1327808504190107	0.10307056339717233	0.8088785486581511	0.7841258591435116	0.8518669441680518	0.8463826592991573	1360.0
UBERON:0005401	0.0213323691584561	0.8858736245266183	0.9772132683658171	1.0	1.0	1.0	236.0
UBERON:0006562	0.0016353933551385	0.29547746128215974	0.5372112833403155	0.03534563537459717	0.10494866223678187	0.4842228951603951	19.0
UBERON:0002199	0.0080908934412119	0.029360260704336144	0.3437832948935162	0.6004831438220256	0.5531173962398558	0.5633591267695289	94.0
UBERON:0001962	0.0016353933551385	0.28738839285714285	0.4784722222222222	0.013556566729573848	0.11196025039770302	0.32182838537596825	19.0
UBERON:0011215	0.0203133069375107	0.7864400791816744	0.8375100887953295	0.8455077676488326	0.8300381035042406	0.9227080506611307	236.0
UBERON:0016548	0.0203133069375107	0.8614234700427833	0.8531973802683188	0.8784895318755563	0.8369593547205817	0.9670696856369778	236.0
UBERON:0009778	0.0567223274229643	0.0	0.7153105004401272	0.7973258598280399	0.7703591806633536	0.7703591806633536	659.0
UBERON:0011823	0.0207436736099156	0.8835401983686635	1.0	0.9878644867757561	0.9953778298853138	0.9968143079420996	241.0
CL:0000576	0.6490911179646351	0.6372047021608499	0.6287401125473291	0.722272634573584	0.886690217786516	0.9578625098474728	151.0
CL:0000182	0.0123683005038937	0.0	0.15969688133036622	1.0	0.8487878787878789	0.8487878787878789	135.0
UBERON:0002049	0.0045618867274918	0.24087827904502118	0.5681943508887171	1.0	1.0	1.0	53.0
UBERON:0012168	0.7582417582417582	0.6304926666372449	0.1973980304052477	0.042846384728071035	0.1219497318316855	0.38088069110825423	69.0
UBERON:0000117	0.0398128296217468	0.8393128525321764	0.8034687022836845	0.7917987939176532	0.7964667318197611	1.0	132.0
UBERON:0000065	0.0727319676364262	0.6881936615594813	0.9851303768674136	0.9278663261608215	0.9897553998962317	0.9991873335164193	845.0
UBERON:0000203	0.0213323691584561	0.883911764148133	1.0	1.0	1.0	1.0	236.0
UBERON:0016529	0.0094007050528789	0.4231589216883334	0.4860379904012306	0.7778547677091275	0.7821063377564741	0.7199318477390634	104.0
UBERON:0001893	0.0213323691584561	0.8756407643148792	0.9949591038406828	1.0	1.0	1.0	236.0
UBERON:0002530	0.1133136261433187	0.4037060126956387	0.7865640809016137	0.8908520386100655	0.9061626688896197	0.9285842376548207	1192.0
UBERON:0001869	0.0213323691584561	0.8744796872714493	0.9996323529411765	1.0	1.0	1.0	236.0
CL:0000066	0.1986341308565264	0.08354878059148976	0.31952240603709503	0.6316509609355153	0.5279154898913188	0.5123348669600089	475.0
UBERON:0004801	0.0043282548476454	0.0	0.039894574999804526	0.5275233108119572	0.5103111265296804	0.5103111265296804	50.0
UBERON:0005911	0.0137717335169564	0.8397155180654531	0.9340717739267543	0.6938609255230574	0.9247455584135704	0.9945984094289775	160.0
CL:0002328	1.0	1.0	0.8708703509178429	0.6860014840882831	0.8101531707154763	0.9902581699346407	132.0
UBERON:0007601	0.0132552935100705	0.8336798306845885	0.977204776702089	0.7576637889895907	0.8835001380923299	0.8856480497367902	154.0
UBERON:0000473	0.6367079297015603	0.6168730650154798	0.0028570102541522254	0.07173607492835372	0.013324290284763176	0.8024694055944056	11.0
UBERON:0001295	0.6172250399036477	0.5971455059158168	0.7130839754424524	0.7326269754912939	0.6898498897843275	0.7425846400282032	83.0
UBERON:0008895	0.0016353933551385	0.0	0.3670712772536481	0.1221716832478111	0.2678720673850301	0.2678720673850301	19.0
UBERON:0001981	0.0040454467206059	0.1582795496376243	0.7105715047212915	1.0	1.0	1.0	47.0
UBERON:0002385	0.0256498536753313	0.46371177794986895	0.9968938756428237	1.0	1.0	1.0	298.0
UBERON:0002973	0.0057850492633101	1.0	0.8095238095238094	0.8585050531188116	0.938583994353225	1.0	64.0
UBERON:0002097	0.0056808400757445	0.1669831455831774	0.6642890856870736	0.9860843233170279	0.9931704260651628	0.9824514991181659	66.0
UBERON:0001558	0.0708383542778447	0.6534343526013531	0.9256359198620381	0.9056457144467359	0.9209524286114259	0.9583830156127107	823.0
UBERON:0003920	0.0040454467206059	0.2810088589149058	0.5428050967034762	0.9940476190476191	0.9940476190476191	0.9940476190476191	47.0
UBERON:0001961	0.0016353933551385	0.28469697914835457	0.2864629688911105	0.028393529599872125	0.06098790462459325	0.6118825006245188	19.0
UBERON:0000200	0.0057850492633101	1.0	0.7450980392156863	0.8274327940035175	0.7167185057832984	1.0	64.0
UBERON:0002367	1.0	0.9397470706445212	0.6170608018041052	0.7140614258996187	0.7155674882917819	0.8022021135256828	243.0
UBERON:0002036	0.0256498536753313	0.4663593742321989	1.0	1.0	1.0	1.0	298.0
UBERON:0002113	0.4738058559993749	0.4317716867129072	0.46312552507666427	0.9366947440843141	0.8530659731544125	0.8078692879927886	250.0
UBERON:0004725	0.0057850492633101	1.0	0.4521199521199521	0.7203452211319089	0.6091051478997151	1.0	64.0
UBERON:0005366	0.0057850492633101	1.0	0.7044858168453674	0.5693158398786151	0.642314298913928	0.9951923076923078	64.0
UBERON:0001735	0.0016400517911091	0.29006801162910606	0.3216782149176796	0.027523706621833	0.1536890227206904	0.4795320540609531	19.0
UBERON:0008367	0.0060695236343571	0.0	0.04737163422347015	0.23445562173694545	0.16003047305762208	0.16003047305762208	66.0
CL:0008001	0.0181614735754863	0.005198860288998125	0.8578079397159645	0.8057912029029197	0.9700363163190138	0.9700363163190138	211.0
UBERON:0002600	0.0057850492633101	0.5390035916395819	0.48271225374203036	0.5899506667297046	0.5508534428701072	0.6992283011330732	64.0
UBERON:0001890	0.0213323691584561	0.7783875297672223	1.0	1.0	1.0	1.0	236.0
UBERON:0019042	0.0071440867619211	0.5985206829889345	0.7173691437452137	0.7648486281863384	0.7368716656146055	0.7474373143866031	83.0
UBERON:0010260	0.0040454467206059	0.4763592901709748	0.4779295720821399	0.9992153846153846	1.0	1.0	47.0
UBERON:0003889	0.0053614666205465	0.0	0.2177527333476123	0.37589100089995664	0.28723959773445706	0.28723959773445706	62.0
UBERON:0010371	0.0680840075744534	0.0	0.9819188869811194	0.9968903941625633	0.999625308985026	0.999625308985026	791.0
UBERON:0011822	0.0207436736099156	0.8834038074438599	1.0	0.9658176948136438	0.9951023395570603	0.9995914962580776	241.0
CL:0000235	1.0	0.718521372913316	0.46156839385449266	0.9093839341136652	0.835203804459088	1.0	61.0
UBERON:0003975	0.027113100361508	0.43368222173093274	0.22382723487815945	0.8146593911186502	0.4741251378413738	0.4741251378413738	315.0
CL:0002535	0.0043380183931979	0.0	0.04066787031582063	0.32642040506203096	0.20804072414167651	0.20804072414167651	50.0

## Sheet: EmbeddingWeightingPerformanceCo
	UBERON:0002616	UBERON:0005173	UBERON:0001155	UBERON:0001134	UBERON:0010001	UBERON:0018254	UBERON:0005291	UBERON:0000916	CL:0000842	UBERON:0000178	UBERON:0001049	UBERON:0011300	UBERON:0001017	UBERON:0002417	UBERON:0000955	UBERON:0005906	CL:0000057	UBERON:0014892	CL:0000084	CL:0002087	UBERON:0000956	UBERON:0001004	UBERON:0006598	UBERON:0005156	CL:0000766	UBERON:0002368	UBERON:0007592	UBERON:0002346	UBERON:0000485	UBERON:0002365	UBERON:0000029	UBERON:0001005	UBERON:0005177	UBERON:0002385	UBERON:0001558	UBERON:0016879	UBERON:0002036	UBERON:0001443	UBERON:0001016	UBERON:0002416	UBERON:0013765	UBERON:0000025	UBERON:0001007	UBERON:0000481	UBERON:0000383	UBERON:0002113	UBERON:0001869	CL:0000066	UBERON:0003103
prior	0.021332369158456117	0.0933895679118609	0.04355310724737476	0.02564985367533138	0.008521260113616801	0.02564985367533138	0.06808400757445343	0.2410914098812188	0.14959545532793941	0.10845240144603202	0.06808400757445343	0.021332369158456117	0.06808400757445343	0.24642795661903943	0.06808400757445343	0.05672232742296437	0.009295920123945601	0.02564985367533138	0.027079134168784505	0.2418660698915476	0.021332369158456117	0.07436736099156481	0.06808400757445343	0.07109657428128766	0.019123997532387416	0.0724737476329833	0.01325529351007058	0.06808400757445343	0.01325529351007058	0.0791013943880186	0.025563780340850405	0.07273196763642624	0.17541745567223274	0.02564985367533138	0.07083835427784473	0.06808400757445343	0.02564985367533138	0.06971940092959202	0.06808400757445343	0.00860733344809778	0.12162162162162163	0.23084868307798245	0.14288173523842312	0.022723360302978137	0.02564985367533138	0.021604406954725427	0.021332369158456117	0.04088483387846445	0.10604234808056465
pos	236.0	1085.0	506.0	298.0	99.0	298.0	791.0	2801.0	1738.0	1260.0	791.0	236.0	791.0	2863.0	791.0	659.0	108.0	298.0	309.0	2810.0	236.0	864.0	791.0	826.0	217.0	842.0	154.0	791.0	154.0	919.0	297.0	845.0	2038.0	298.0	823.0	791.0	298.0	810.0	791.0	100.0	1413.0	2682.0	1660.0	264.0	298.0	251.0	236.0	475.0	1232.0
l1	0.9952102461112755	0.8687712306123324	0.7747334759831258	0.9994904576794731	0.06642105505220332	1.0	0.9789094317789163	0.8831744994756306	0.8388265248948369	0.9090836965126088	0.9757859204416168	0.9800382713279402	0.9758563629032588	0.8892581111591986	0.967088705958254	0.671337319847438	0.8075129154909794	1.0	0.2839950601343427	0.7826037274470199	0.9768808862523645	0.8901053834104783	0.9753738212710469	0.5882311506977703	0.7489338737138406	0.9055032951793404	0.8415431187561683	0.9801257110413931	0.8427576822282671	0.9218119138846393	0.3787647185889466	0.8949110669106674	0.8904378903011736	0.9994904576794731	0.7679281364515093	0.9752421800435087	0.9972956760050812	0.8702620747294102	0.9836764074989741	0.3123505235155957	0.9209790846291623	0.91493367006811	0.7343181674224212	0.7922803835327894	1.0	0.5123521997205666	0.9906246488113791	0.27572182495359365	0.8666963801061082
idf	0.9695464142747134	0.8274033026011917	0.9128319098570924	1.0	0.1103976656467966	0.9994223075058043	0.9539114986268733	0.8555692136901291	0.9361803839833412	0.7957272184919247	0.9690193504991043	0.9848730306179839	0.9724150097797635	0.8658432773836893	0.9641584881091037	0.5474517152140492	0.5923105649857524	1.0	0.46930051877610596	0.7840221370656043	0.9804403588178917	0.8012122531597213	0.9535121255033698	0.4341304376538835	0.7578845669398429	0.8634739443134536	0.5833169697619551	0.9381617341592999	0.5977234734885168	0.8551472535114439	0.4089792539152461	0.724365077398485	0.8296464954000043	1.0	0.6740183224904701	0.942656880440356	0.99884110313844	0.8442985768766732	0.9759430312230536	0.38959352445258916	0.9131643469811612	0.8179086380871388	0.7270357356161826	0.8295509834372057	0.9976679644756942	0.28167495487060307	0.9689967791252375	0.3207132465550068	0.8264447103612996
tfidf	0.9985164669725842	0.8742105034344633	0.8303102085867892	0.8680029985972418	0.23860583474604816	0.8675359075054487	0.9805009000387663	0.8457409065548681	0.49939208305162097	0.8298613018964627	0.9810959107902276	0.9962569461477365	0.9761432458828647	0.835361665402513	0.9841986070514436	0.7469497101661368	0.5480014410528317	0.8588560870449843	0.4757417120141707	0.5479934461222983	0.9950432214107572	0.9049049646910635	0.9812205775175666	0.7749455029971152	0.5279468718601766	0.916910451967255	0.8337075933912407	0.9860551819478939	0.8265045340504406	0.8058071298711987	0.34841766105778893	0.8831001789422759	0.7873495467989388	0.8754505102341605	0.8521070062669841	0.9851401786455455	0.8617098950404528	0.8881743032108016	0.9827285943345242	0.2809138361752896	0.9322900909908659	0.9247798699071063	0.85476605001279	0.805281519027961	0.8638949848876022	0.4713283188428667	0.9941291223826149	0.2875775650213401	0.8969148847264644
[truncated: 75 more columns]

## Sheet: NLPMachineLearningModelPerforma
	UBERON:0002346	UBERON:0000485	UBERON:0002365	UBERON:0000029	UBERON:0000160	UBERON:0009569	CL:0000738	UBERON:0000179	UBERON:0019264	UBERON:0011216	UBERON:0000171	UBERON:0005181	UBERON:0000489	UBERON:0002384	UBERON:0004921	UBERON:0002048	UBERON:0000923	UBERON:0012274	UBERON:0001005	UBERON:0005177	UBERON:0016526	UBERON:0002020	CL:0000542	UBERON:0005409	UBERON:0002390	UBERON:0034929	UBERON:0002107	CL:0000766	UBERON:0002368	UBERON:0007592	UBERON:0006598	UBERON:0005156	CL:0000084	CL:0002087	UBERON:0000956	UBERON:0001004	UBERON:0005906	CL:0000057	UBERON:0014892	UBERON:0001017	UBERON:0002417	UBERON:0000955	UBERON:0001049	UBERON:0011300	CL:0000842	UBERON:0000178	UBERON:0005291	UBERON:0000916	UBERON:0010001
prior	0.06808400757445343	0.01325529351007058	0.0791013943880186	0.025563780340850405	0.044758133930108454	0.24918230332243071	0.2533138233775176	0.10845240144603202	0.021332369158456117	0.39094508521260113	0.059476674126355655	0.07161301428817353	0.023670166982268894	0.03201928042692374	0.07178516095713548	0.059476674126355655	0.06808400757445343	0.01325529351007058	0.07273196763642624	0.17541745567223274	0.01627045105305975	0.02031330693751076	0.09227061456360819	0.049233947323119295	0.13590979514546395	0.2515923566878981	0.07023584093647788	0.019123997532387416	0.0724737476329833	0.01325529351007058	0.06808400757445343	0.07109657428128766	0.027079134168784505	0.2418660698915476	0.021332369158456117	0.07436736099156481	0.05672232742296437	0.009295920123945601	0.02564985367533138	0.06808400757445343	0.24642795661903943	0.06808400757445343	0.06808400757445343	0.021332369158456117	0.14959545532793941	0.10845240144603202	0.06808400757445343	0.2410914098812188	0.008521260113616801
pos	791.0	154.0	919.0	297.0	520.0	2895.0	2943.0	1260.0	236.0	4542.0	691.0	832.0	275.0	372.0	834.0	691.0	791.0	154.0	845.0	2038.0	180.0	236.0	1072.0	572.0	1579.0	2923.0	816.0	217.0	842.0	154.0	791.0	826.0	309.0	2810.0	236.0	864.0	659.0	108.0	298.0	791.0	2863.0	791.0	791.0	236.0	1738.0	1260.0	791.0	2801.0	99.0
l1	0.9655444365434754	0.5901344371575229	0.8616419035892356	0.41378993282857596	0.9183717913804267	0.885442333174709	0.7733147239383409	0.8234421937890587	0.9692225397590016	0.8409241828515995	0.6960745887347821	0.8030040758818827	0.46077970732846163	0.8197049120447164	0.86300784646732	0.7100648217091866	0.9419705206399902	0.5795510355147563	0.7345994155921366	0.8210708298323025	0.9841917332975908	0.7745077856945137	0.7117357222203538	0.7239752543634692	0.6950104277030107	0.7610142293002591	0.9049294757070404	0.7390810831535314	0.8647362696171582	0.5778194473449092	0.9562814980427975	0.43635504940092007	0.44055997470384783	0.7789824901959803	0.9901860836121332	0.802569122905847	0.5579959693088524	0.5626353514416266	0.9976679640742901	0.9350992190624678	0.8690363232802704	0.955124917417244	0.9467059556152009	0.9780818326655097	0.9358995234589037	0.8209988655232973	0.9302649938046192	0.8599722376169364	0.24136415592991456
l2	0.9814234020457834	0.7230465048391282	0.8074765792972185	0.5142469917618345	0.9651404826772749	0.9049183008774935	0.799470118307311	0.8216726394820792	0.9192490687446201	0.8916398529674104	0.7036894371959646	0.7607554257361673	0.311918456768882	0.9267672128265553	0.7148691797346188	0.7036894371959646	0.9814234020457834	0.7230465048391282	0.7852456620244747	0.8996938068965763	0.9993950932932654	0.8082323646174158	0.7373286696732159	0.7809573607484709	0.7142563524747779	0.8035623064189062	0.9186426787671449	0.8263622409412822	0.8276204667001004	0.7230465048391282	0.9814234020457834	0.6631291347352145	0.5356493815104799	0.7894440928738266	0.9192490687446201	0.7887920187223566	0.5660731357659224	0.8142866427702046	1.0	0.9814234020457834	0.8615286397749039	0.9814234020457834	0.9814234020457834	0.9192490687446201	0.9747969731955878	0.8216726394820792	0.9814234020457834	0.8725149665968283	0.27816487252470834
svm	0.9814357249528546	0.7408569140538367	0.6262270670594504	0.4874920309084934	0.9205421481915216	0.8232029932196842	0.7962310267733196	0.7826415232930417	0.9957148903335936	0.8468916542942674	0.433475416627599	0.6667917957496591	0.1602000590152909	0.7578297775984456	0.7109698257853146	0.433475416627599	0.9814357249528546	0.7408569140538367	0.615039266500783	0.7692632513592818	0.9976605533234313	0.7030972462006057	0.6453174789125978	0.7857871803182045	0.7070665093095617	0.7223966130787391	0.7524691857421635	0.8314186443799053	0.7411802968969937	0.7408569140538367	0.9814357249528546	0.651912793474304	0.37742011690037836	0.7545590924493873	0.9957148903335936	0.6749002109394509	0.38648267011317006	0.6211950448424973	1.0	0.9814357249528546	0.7515306560028279	0.9814357249528546	0.9814357249528546	0.9957148903335936	0.965149933521629	0.7826415232930417	0.9814357249528546	0.7485934926412967	0.5649348456447529
rf	0.5751852866804664	0.16432307906108223	0.18111146539671644	0.11904042380680052	0.5463838948635407	0.5684393436539364	0.6472949827336506	0.5876583844481885	0.2897180971374791	0.6911524702057775	0.17028871514606236	0.17592727663241672	0.014883020280023284	0.3110982797116674	0.3986881080504263	0.10394460249945298	0.620829613728363	0.24234994304553145	0.08798675097412456	0.29492389475172026	0.26155053577623083	0.2498238691706671	0.33756587087237655	0.550642504122167	0.4909875654820888	0.542917957819624	0.17293133235192074	0.14364064150036535	0.22239677885209597	0.21988235730553796	0.6060973343345305	0.2001507205604789	0.062269042663107406	0.5330867448320917	0.3976822243025828	0.11252002409132685	0.08380373138789461	0.18011376967792833	0.8436957258450525	0.5252937290744718	0.5161741795775965	0.5843535857011367	0.5838401246736771	0.38631222275216365	0.44017686564507197	0.5566240729369896	0.6548705037258215	0.5207092400393845	0.07761584276826711
xgb	0.765874203469686	0.20612631554973668	0.27011178280120984	0.04048515475840244	0.4810728824973136	0.6214710487382118	0.708101584901662	0.6672377352289917	0.11586865185683391	0.7950745427493885	0.16310890515987211	0.11355713175406552	0.016527087829389456	0.13074916816886442	0.498364077264047	0.1506104255680545	0.7583255984316937	0.21830403627406536	0.1481732231437968	0.46034965112685855	0.060728773026622475	0.12235974842934248	0.21311110479825665	0.406868778712234	0.5018874335992723	0.66192932678415	0.18070283254833008	0.14683334800814848	0.27235274395268216	0.1321281837099986	0.742037048193737	0.11161541681047614	0.05833811895703602	0.695373601843763	0.11467248685769067	0.15089476417963651	0.09385465384923601	0.05038372669567226	0.31487670751565483	0.8077045722417728	0.5114809227461014	0.7213974071175485	0.7488739149254796	0.14261762305024953	0.5188083344538296	0.6005842188146909	0.725098347516819	0.5966204546271874	0.004251206980745826
[truncated: 97 more columns]

## Sheet: MethodComparisonEffectSizesAndP
	NLP-ML + MetaSRA + Expression	NLP-ML + Expression	Expression	NLP-ML + MetaSRA	NLP-ML	MetaSRA	TAGGER
NLP-ML + MetaSRA + Expression	(0.0, 1.0)	(0.0718954248366013, 0.0012503179311846404)	(0.11764705882352941, 9.420739168040633e-06)	(0.3333333333333333, 0.5583009992257634)	(0.16993464052287582, 1.521102384567842e-08)	(0.058823529411764705, 1.2971470037235503e-17)	(0.0392156862745098, 8.028740037885381e-35)
NLP-ML + Expression	(0.5686274509803921, 0.0012503179311846404)	(0.0, 1.0)	(0.20261437908496732, 0.11957009707275841)	(0.5424836601307189, 0.027833984170540945)	(0.3660130718954248, 0.004739237674489717)	(0.24836601307189543, 4.090874747415817e-10)	(0.0915032679738562, 1.2623499893370593e-30)
Expression	(0.7450980392156863, 9.420739168040633e-06)	(0.6601307189542484, 0.11957009707275841)	(0.0, 1.0)	(0.6013071895424836, 0.0008835818287622622)	(0.45751633986928103, 0.11744123016468157)	(0.30718954248366015, 1.1660516993611112e-07)	(0.12418300653594772, 1.6675807261427677e-27)
NLP-ML + MetaSRA	(0.47058823529411764, 0.5583009992257634)	(0.35947712418300654, 0.027833984170540945)	(0.3006535947712418, 0.0008835818287622622)	(0.0, 1.0)	(0.08496732026143791, 2.0613068960333347e-06)	(0.026143790849673203, 7.589715179601038e-15)	(0.05228758169934641, 1.6405929643135836e-33)
NLP-ML	(0.7647058823529411, 1.521102384567842e-08)	(0.5751633986928104, 0.004739237674489717)	(0.48366013071895425, 0.11744123016468157)	(0.6339869281045751, 2.0613068960333347e-06)	(0.0, 1.0)	(0.2549019607843137, 2.010409151534177e-05)	(0.13725490196078433, 2.2661667395506897e-27)
MetaSRA	(0.8823529411764706, 1.2971470037235503e-17)	(0.7516339869281046, 4.090874747415817e-10)	(0.6928104575163399, 1.1660516993611112e-07)	(0.8888888888888888, 7.589715179601038e-15)	(0.738562091503268, 2.010409151534177e-05)	(0.0, 1.0)	(0.29411764705882354, 1.1228296017517303e-13)
TAGGER	(0.9281045751633987, 8.028740037885381e-35)	(0.9084967320261438, 1.2623499893370593e-30)	(0.8758169934640523, 1.6675807261427677e-27)	(0.9150326797385621, 1.6405929643135836e-33)	(0.8627450980392157, 2.2661667395506897e-27)	(0.6862745098039216, 1.1228296017517303e-13)	(0.0, 1.0)

[truncated: 3 more sheets: NLPMethodPerformancesByAnatomic, ExpressionMachineLearningModelP, ExpressionModelsPerformancesByA]
